# Supplementary material for: Development and validation of a set of six adaptable prognosis prediction (SAP) models based on time-series real-world big data analysis for patients with cancer receiving chemotherapy: A multicenter case crossover study
Source: PLoS One. 2017 Aug 24;12(8):e0183291. doi: 10.1371/journal.pone.0183291 (PMC5570326; doi:10.1371/journal.pone.0183291)
Supplement: S1 Table — J-ProVal study, Japan prognostic assessment tools validation study. (XLSX) [file pone.0183291.s001.xlsx]

## Sheet: Patients Characteristics
	Mitsubishi Kyoto Hospital (n = 75)	Kyoto Min-iren Chuo Hospital (n = 37)	J-Proval (n = 255)
Sex
Female	27 (36.0%)	14 (37.8%)	169 (66.3%)
Male	48 (64.0%)	23 (62.2%)	86 (33.7%)
Age (years)
≥65	59 (78.7%)	25 (67.6%)	107 (42.0%)
<65	16 (21.3%)	12 (32.4%)	148 (58.0%)
Primary site
Colon/rectum	16 (21.3%)	11 (28.9%)	40 (15.7%)
Lung	15 (20.0%)	10 (26.3%)	57 (22.4%)
Stomach	9 (11.5%)	4 (10.5%)	31 (12.2%)
Pancreas	8 (10.3%)	4 (10.5%)	34 (13.3%)
Bile duct	4 (5.1%)	2 (5.3%)	15 (5.9%)
Breast	4 (5.1%)	2 (5.3%)	11 (4.3%)
Endometrium	2 (2.6%)	0	1 (0.4%)
Esophagus	2 (2.6%)	1 (2.6%)	5 (2.0%)
Gallbladder	2 (2.6%)	1 (2.6%)	15 (5.9%)
Others	8 (10.3%)	2 (5.3%)	61 (23.9%)
