# Supplementary material for: Development and validation of a set of six adaptable prognosis prediction (SAP) models based on time-series real-world big data analysis for patients with cancer receiving chemotherapy: A multicenter case crossover study
Source: PLoS One. 2017 Aug 24;12(8):e0183291. doi: 10.1371/journal.pone.0183291 (PMC5570326; doi:10.1371/journal.pone.0183291)
Supplement: S2 Table — ALB, albumin; ALP, alkaline phosphatise; Ca, calcium; Cl, chloride; CRP, C-reactive protein; K, potassium; LDH, lactate dehydrogenase; MCH, mean corpuscular hemoglobin; MCHC, mean corpuscular hemoglobin concentration; MCV, mean corpuscular volume; Na, sodium; PPV, positive predictive value; NPV, negative predictive value. (XLSX) [file pone.0183291.s002.xlsx]

## Sheet: Sheet1
Predicting period	Rank	Combination of three items			Area under the curve	Number of applied data	Patients	Sensitiviy	Specificity	PPV	NPV	Accuracy
Death event within 1 month	1	ALB	BUN	LDH	0.856	80450	1350	0.78	0.787	0.786	0.782	0.784
	2	ALB	LDH	Neutrophil (%)	0.852	76642	1350	0.786	0.78	0.781	0.785	0.783
	3	ALB	BUN	Neutrophil (%)	0.848	76580	1350	0.766	0.787	0.783	0.771	0.777
	4	ALB	BUN	CRP	0.846	78598	1350	0.77	0.781	0.779	0.773	0.776
	5	ALB	LDH	Neutrophil	0.846	76524	1350	0.81	0.732	0.751	0.794	0.771
	6	ALB	Ca	LDH	0.846	68520	1346	0.815	0.741	0.759	0.8	0.778
	7	ALB	LDH	MCHC	0.845	80208	1350	0.789	0.76	0.767	0.782	0.775
	8	ALB	BUN	Neutrophil	0.844	76566	1350	0.765	0.779	0.776	0.768	0.772
	9	ALB	LDH	WBC	0.843	80036	1350	0.797	0.743	0.756	0.785	0.77
	10	ALB	BUN	WBC	0.843	80098	1350	0.762	0.779	0.775	0.766	0.771
Death event within 2 months	1	ALB	LDH	Neutrophil (%)	0.808	68822	1350	0.749	0.74	0.742	0.746	0.744
	2	ALB	BUN	LDH	0.803	72058	1350	0.719	0.752	0.743	0.728	0.735
	3	ALB	LDH	Neutrophil	0.803	68730	1350	0.724	0.744	0.739	0.73	0.734
	4	ALB	LDH	MCHC	0.802	71872	1350	0.733	0.733	0.733	0.733	0.733
	5	ALB	CRP	LDH	0.8	70332	1350	0.793	0.677	0.711	0.766	0.735
	6	ALB	Ca	LDH	0.8	61620	1346	0.768	0.698	0.718	0.75	0.733
	7	ALB	K	LDH	0.798	72108	1350	0.75	0.715	0.725	0.741	0.733
	8	ALB	LDH	WBC	0.797	71742	1350	0.731	0.727	0.728	0.73	0.729
	9	ALB	LDH	MCH	0.796	71878	1350	0.714	0.745	0.737	0.723	0.73
	10	ALB	LDH	MCV	0.795	71872	1350	0.706	0.751	0.74	0.719	0.729
Death event within 3 months	1	ALB	LDH	Neutrophil (%)	0.774	60686	1350	0.687	0.741	0.726	0.703	0.714
	2	ALB	LDH	MCHC	0.771	63254	1350	0.681	0.736	0.721	0.698	0.708
	3	ALB	CRP	LDH	0.77	61824	1350	0.739	0.68	0.698	0.723	0.71
	4	ALB	Ca	LDH	0.769	54210	1346	0.679	0.735	0.719	0.696	0.707
	5	ALB	BUN	LDH	0.766	63392	1350	0.662	0.745	0.722	0.688	0.703
	6	ALB	K	LDH	0.766	63414	1350	0.673	0.736	0.718	0.692	0.704
	7	ALB	LDH	MCV	0.766	63254	1350	0.669	0.74	0.72	0.691	0.704
	8	ALB	LDH	MCH	0.766	63260	1350	0.682	0.726	0.714	0.695	0.704
	9	ALB	LDH	Na	0.765	63422	1350	0.688	0.719	0.71	0.698	0.704
	10	ALB	LDH	Neutrophil	0.764	60624	1350	0.703	0.701	0.701	0.703	0.702
