# Supplementary material for: Development and validation of a set of six adaptable prognosis prediction (SAP) models based on time-series real-world big data analysis for patients with cancer receiving chemotherapy: A multicenter case crossover study
Source: PLoS One. 2017 Aug 24;12(8):e0183291. doi: 10.1371/journal.pone.0183291 (PMC5570326; doi:10.1371/journal.pone.0183291)
Supplement: S3 Table — ALB, albumin; ALP, alkaline phosphatise; Ca, calcium; Cl, chloride; CRP, C-reactive protein; K, potassium; LDH, lactate dehydrogenase; MCH, mean corpuscular hemoglobin; MCHC, mean corpuscular hemoglobin concentration; MCV, mean corpuscular volume; Na, sodium; PPV, positive predictive value; NPV, negative predictive value. (XLSX) [file pone.0183291.s003.xlsx]

## Sheet: Sheet1
Predicting period	Rank	Combination of three items			Area under the curve	Number of applied data	Patients	Sensitiviy	Specificity	PPV	NPV	Accuracy
Death event within 4 months	1	ALB	LDH	Neutrophil (%)	0.754	53008	1350	0.649	0.743	0.716	0.679	0.696
	2	ALB	LDH	MCHC	0.753	55126	1350	0.662	0.722	0.704	0.681	0.692
	3	ALB	CRP	LDH	0.752	53834	1350	0.744	0.643	0.676	0.715	0.694
	4	ALB	Ca	LDH	0.751	47142	1346	0.649	0.733	0.709	0.676	0.691
	5	ALB	LDH	MCV	0.749	55126	1350	0.654	0.726	0.704	0.677	0.69
	6	ALB	LDH	MCH	0.748	55132	1350	0.632	0.746	0.713	0.67	0.689
	7	ALB	K	LDH	0.748	55246	1350	0.671	0.705	0.695	0.682	0.688
	8	ALB	LDH	Na	0.747	55252	1350	0.624	0.751	0.715	0.666	0.687
	9	ALB	LDH	WBC	0.746	55028	1350	0.666	0.707	0.694	0.679	0.687
	10	ALB	LDH	T-Bil	0.745	54642	1350	0.678	0.695	0.69	0.683	0.687
Death event within 5 months	1	ALB	LDH	Neutrophil (%)	0.733	45132	1350	0.627	0.732	0.701	0.662	0.68
	2	ALB	CRP	LDH	0.733	45758	1350	0.692	0.665	0.674	0.684	0.679
	3	ALB	LDH	MCHC	0.73	46900	1350	0.635	0.709	0.686	0.66	0.672
	4	ALB	K	LDH	0.727	46996	1350	0.645	0.697	0.681	0.663	0.671
	5	ALB	LDH	MCH	0.726	46906	1350	0.603	0.739	0.698	0.65	0.671
	6	ALB	Ca	LDH	0.726	40112	1346	0.648	0.694	0.679	0.663	0.671
	7	ALB	LDH	Na	0.726	47000	1350	0.593	0.746	0.7	0.647	0.67
	8	ALB	LDH	MCV	0.726	46900	1350	0.603	0.737	0.696	0.65	0.67
	9	ALB	ALP	LDH	0.724	46062	1350	0.645	0.699	0.682	0.663	0.672
	10	ALB	Cl	LDH	0.723	46648	1350	0.634	0.702	0.68	0.657	0.668
Death event within 6 months	1	ALB	CRP	LDH	0.715	47736	1350	0.655	0.673	0.667	0.661	0.664
	2	ALB	LDH	Neutrophil (%)	0.713	45554	1350	0.589	0.732	0.687	0.64	0.66
	3	ALB	LDH	MCHC	0.708	48386	1350	0.614	0.693	0.667	0.643	0.654
	4	ALB	K	LDH	0.707	48736	1350	0.598	0.713	0.675	0.639	0.655
	5	ALB	LDH	MCH	0.707	48388	1350	0.57	0.738	0.685	0.632	0.654
	6	ALB	LDH	Na	0.707	48736	1350	0.577	0.734	0.684	0.634	0.655
	7	ALB	LDH	MCV	0.706	48386	1350	0.576	0.731	0.682	0.633	0.654
	8	ALB	Ca	LDH	0.706	40950	1346	0.568	0.741	0.687	0.632	0.655
	9	CRP	LDH	TP	0.705	45038	1347	0.597	0.718	0.679	0.64	0.657
	10	ALB	ALP	LDH	0.705	47608	1350	0.6	0.709	0.674	0.64	0.655
