# Supplementary material for: Development and validation of a set of six adaptable prognosis prediction (SAP) models based on time-series real-world big data analysis for patients with cancer receiving chemotherapy: A multicenter case crossover study
Source: PLoS One. 2017 Aug 24;12(8):e0183291. doi: 10.1371/journal.pone.0183291 (PMC5570326; doi:10.1371/journal.pone.0183291)
Supplement: S4 Table — PPV, positive predictive value; NPV, negative predictive value. (XLSX) [file pone.0183291.s004.xlsx]

## Sheet: Sheet1
Kyoto Mitsubishi Hosptal
Prediction Period	Area under the curve	Number of applied data	Patients	Sensitiviy	Specificity	PPV	NPV	Accuracy
Death event within 1 month	0.803	728	75	0.769	0.731	0.741	0.760	0.750
Death event within 2 months	0.803	560	75	0.807	0.718	0.741	0.788	0.760
Death event within 3 months	0.782	600	75	0.767	0.700	0.719	0.750	0.733
Death event within 4 months	0.765	672	75	0.622	0.833	0.789	0.688	0.728
Death event within 5 months	0.745	762	75	0.777	0.675	0.705	0.751	0.726
Death event within 6 months	0.727	868	75	0.677	0.774	0.750	0.706	0.726
Kyoto Min-iren Chuo Hospital
Prediction Period	Area under the curve	Number of applied data	Patients	Sensitiviy	Specificity	PPV	NPV	Accuracy
Death event within 1 month	0.808	280	37	0.800	0.743	0.757	0.788	0.771
Death event within 2 months	0.768	198	37	0.727	0.747	0.742	0.733	0.737
Death event within 3 months	0.764	242	37	0.661	0.835	0.800	0.711	0.748
Death event within 4 months	0.775	272	37	0.625	0.860	0.817	0.696	0.743
Death event within 5 months	0.753	300	37	0.587	0.873	0.822	0.679	0.730
Death event within 6 months	0.754	314	37	0.567	0.873	0.817	0.668	0.720
J ProVal study
Prediction Period	Area under the curve	Number of applied data	Patients	Sensitiviy	Specificity	PPV	NPV	Accuracy
Death event within 1 month	0.739	280	255	0.614	0.750	0.711	0.660	0.682
Death event within 2 months	0.698	344	255	0.535	0.762	0.692	0.621	0.648
Death event within 3 months	0.710	406	255	0.744	0.621	0.662	0.708	0.682
Death event within 4 months	0.724	460	255	0.635	0.761	0.726	0.676	0.698
Death event within 5 months	0.714	478	255	0.791	0.628	0.680	0.750	0.709
