# Supplementary material for: Development and validation of a set of six adaptable prognosis prediction (SAP) models based on time-series real-world big data analysis for patients with cancer receiving chemotherapy: A multicenter case crossover study
Source: PLoS One. 2017 Aug 24;12(8):e0183291. doi: 10.1371/journal.pone.0183291 (PMC5570326; doi:10.1371/journal.pone.0183291)
Supplement: S5 Table — AUC, area under the curve; LR, logistic regression. (XLSX) [file pone.0183291.s005.xlsx]

## Sheet: Sheet1
Predicting period	Time-dependant Cox regression AUC	LR AUC
Death occurrence within 1 month	0.854	0.852
Death occurrence within 2 months	0.806	0.807
Death occurrence within 3 months	0.769	0.772
Death occurrence within 4 months	0.746	0.751
Death occurrence within 5 months	0.727	0.732
Death occurrence within 6 months	0.703	0.71
