# Supplementary material for: Development and validation of a set of six adaptable prognosis prediction (SAP) models based on time-series real-world big data analysis for patients with cancer receiving chemotherapy: A multicenter case crossover study
Source: PLoS One. 2017 Aug 24;12(8):e0183291. doi: 10.1371/journal.pone.0183291 (PMC5570326; doi:10.1371/journal.pone.0183291)
Supplement: S6 Table — To save time, we used representative prognostic items to develop the 4-item prognostic models and selected albumin (Alb), neutrophil (Neu), lactate dehydrogenase (LDH), and blood urine nitrogen (BUN) prognostic models on the basis of area under the receiver operating characteristic curve (AUC) values. (XLSX) [file pone.0183291.s006.xlsx]

## Sheet: Sheet1
	2-items model (Alb, LDH)
	1month	2 month	3 month	4 month	5 month	6 month
Internal Validation
Kyoto University Hospital	0.83	0.785	0.755	0.737	0.724	0.703
External Validation
Kyoto Mitsubishi Hospital	0.766	0.766	0.758	0.759	0.742	0.747
Kyoto Min-iren Chuo Hospital	0.788	0.722	0.722	0.719	0.708	0.72
J-ProVal Study	0.75	0.684	0.487	0.568	0.549	n/a
	3-items model (Alb, LDH, Neutrophil)
	1month	2 month	3 month	4 month	5 month	6 month
Internal Validation
Kyoto University Hospital	0.852	0.808	0.774	0.754	0.733	0.713
External Validation
Kyoto Mitsubishi Hospital	0.803	0.803	0.782	0.765	0.745	0.727
Kyoto Min-iren Chuo Hospital	0.808	0.768	0.764	0.775	0.753	0.754
J-ProVal Study	0.739	0.698	0.71	0.724	0.714	n/a
	4-items model (Alb, LDH, Neutrophil, BUN)
	1month	2 month	3 month	4 month	5 month	6 month
Internal Validation
Kyoto University Hospital	0.871	0.819	0.78	0.757	0.737	0.713
External Validation
Kyoto Mitsubishi Hospital	0.837	0.817	0.801	0.78	0.75	0.729
Kyoto Min-iren Chuo Hospital	0.855	0.786	0.781	0.77	0.783	0.79
J-ProVal Study	0.892	0.722	0.734	0.757	0.753	n/a
